# Supplementary material for: Data-Based Variables Used as Indicators of Dairy Cow Welfare at Farm Level: A Review
Source: Animals (Basel). 2021 Dec 4;11(12):3458. doi: 10.3390/ani11123458 (PMC8698003; doi:10.3390/ani11123458)
Supplement: Supplementary file 1 [file animals-11-03458-s001.zip]

Archive with 1 entries (1 files):
- animals-1387948-supplementary.pdf
